# Supplementary material for: Hierarchical small molecule inhibition of MYST acetyltransferases
Source: Nat Commun. 2026 May 13;17:4329. doi: 10.1038/s41467-026-70574-1 (PMC13172425; doi:10.1038/s41467-026-70574-1)
Supplement: Supplementary file 5 — Supplementary Data 3 [file 41467_2026_70574_MOESM5_ESM.xlsx]

## Sheet: Info
Supplementary Data 3. competitive profiling of different MYST inhibitors engaged proteome in KAT6A spiked-in Hela nuclear extracts. The peptides and proteins were filtered at 1% false discovery rate. The p-values were calculated using a two-sided t-test with no adjustments for multiple comparisons.
Sample setting								Column headings and abbreviations in sheet "Proteins"
Sample numbers	Sample name	Proteome	Concentration of inhibitor	100 uL Beads slurry	Analysis			Column name	Definition
1	Capped-1	1 mg HeLa nuclear extracts in 1 mL +5 ug KAT6A	DMSO	capped	TMT			Accession	Displays by default the unique identifier assigned to the protein by the FASTA database used to generate the report.
2	Capped-2	1 mg HeLa nuclear extracts in 1 mL +5 ug KAT6A	DMSO	capped	TMT			Gene	Displays the gene name for the protein
3	Capped-3	1 mg HeLa nuclear extracts in 1 mL +5 ug KAT6A	DMSO	capped	TMT			# AAs	Displays the length of the protein sequence.
4	DMSO-1	1 mg HeLa nuclear extracts in 1 mL +5 ug KAT6A	DMSO	H3K14 CoA	TMT			MW [kDa]	Displays the calculated molecular weight of the protein. The application calculates the molecular weight without considering PTMs.
5	DMSO-2	1 mg HeLa nuclear extracts in 1 mL +5 ug KAT6A	DMSO	H3K14 CoA	TMT			calc. pI	Displays the theoretically calculated isoelectric point
6	DMSO-3	1 mg HeLa nuclear extracts in 1 mL +5 ug KAT6A	DMSO	H3K14 CoA	TMT			Sum PEP Score	Displays the scores that the Protein FDR Validator node calculates on the basis of the PEP values of the PSMs. The application uses these scores to rank the list of proteins.
7	PF-9363_1 uM-1	1 mg HeLa nuclear extracts in 1 mL +5 ug KAT6A	1 µM PF-9363	H3K14 CoA	TMT			Log2FC	Displays the abundance ratios of the biological replicates as log2 values.
8	PF-9363_1 uM-2	1 mg HeLa nuclear extracts in 1 mL +5 ug KAT6A	1 µM PF-9363	H3K14 CoA	TMT			pvalue	Displays the p value for the sample group calculated by running the Tukey HSD test (post hoc) after an analysis of variance (ANOVA) test.
9	PF-9363_1 uM-3	1 mg HeLa nuclear extracts in 1 mL +5 ug KAT6A	1 µM PF-9363	H3K14 CoA	TMT			Adj.pvalue	Displays the p-values adjusted by using the Benjamini-Hochberg correction for the false discovery rate.
10	Prifetrastat_1 uM-1	1 mg HeLa nuclear extracts in 1 mL +5 ug KAT6A	1 µM Prifetrastat	H3K14 CoA	TMT			%CV	represents the coefficient of variation, a statistical measure of data dispersion. It quantifies the degree of variability in a dataset by expressing it as a percentage of the mean.
11	Prifetrastat_1 uM-2	1 mg HeLa nuclear extracts in 1 mL +5 ug KAT6A	1 µM Prifetrastat	H3K14 CoA	TMT			Total peptide Normalized Intensities	Display total peptide Normalized Intensities of the protein in each sample
12	Prifetrastat_1 uM-3	1 mg HeLa nuclear extracts in 1 mL +5 ug KAT6A	1 µM Prifetrastat	H3K14 CoA	TMT
Sheet name	Comment
Proteins	Quantification and comparision of competitive proteome by MYST inhibitors. Log2FC(DMSO/Capped)>0.4 and pvalue<0.05 indicates H3K14-CoA enriched proteins. Log2FC(inhibitor/ DMSO)>0.4 and pvalue<0.05 indicates inhibitor competed proteins, and same as other treatment groups.

## Sheet: Proteins
HeLa nuclear lysates treated with inhibitors - Proteins w/Quan in Any 2+ Samples -- Log2FC > 0.6, pvalue < 0.05 - (TMT)						DMSO / Capped			PF-9363_1uM / DMSO			Prifetrastat_1uM / DMSO			% CV				Total Peptide Normalized Intensities
Accession	Gene	# AAs	MW [kDa]	calc. pI	Sum PEP Score	Log2FC	p-value	Adj. p-value	Log2FC	p-value	Adj. p-value	Log2FC	p-value	Adj. p-value	DMSO_capped	DMSO_CoA	PF-9363_1uM	Prifetrastat_1uM	Capped_1	Capped_2	Capped_3	DMSO_1	DMSO_2	DMSO_3	PF-9363_1uM_1	PF-9363_1uM_2	PF-9363_1uM_3	Prifetrastat_1uM_1	Prifetrastat_1uM_2	Prifetrastat_1uM_3
Q92794	KAT6A	2004	224.9	5.68	402.378	0.57	2.85896e-11	1.93568e-09	-1	1.69087e-13	3.91605e-10	-0.97	2.66454e-13	6.0405e-10	2.73	1.94	0.81	1.57	2.10885e+08	2.15137e+08	2.22531e+08	3.2542e+08	3.13066e+08	3.18337e+08	1.60206e+08	1.59493e+08	1.577e+08	1.62486e+08	1.62504e+08	1.66968e+08
O95251	KAT7	611	70.6	8.85	68.364	1.34	5.19429e-12	6.64292e-10	-0.73	8.6569e-09	6.06287e-06	-0.77	6.83532e-09	7.74783e-06	2.4	4.45	2.66	5.61	2.49305e+06	2.47456e+06	2.58747e+06	6.09961e+06	6.66343e+06	6.33099e+06	3.80754e+06	3.85429e+06	3.6616e+06	3.53987e+06	3.95562e+06	3.70459e+06
Q92613	JADE3	823	93.7	7.18	19.866	1.27	9.18331e-09	2.114e-07	-1.29	9.7646e-09	6.06287e-06	-1.14	6.26417e-08	4.73362e-05	9.24	8.56	3.77	7.87	1.35258e+06	1.52231e+06	1.62748e+06	4.15816e+06	3.6684e+06	3.5447e+06	1.45131e+06	1.56451e+06	1.49968e+06	1.89605e+06	1.65064e+06	1.66868e+06
Q9NQC1	JADE2	790	87.4	5.26	37.33	0.89	4.76982e-07	5.68919e-06	-0.84	1.21571e-06	0.000563115	-0.49	0.000177875	0.0448047	5.55	13.82	0.71	8.57	1.8637e+06	2.02967e+06	2.07257e+06	4.70298e+06	3.76555e+06	3.70165e+06	2.09422e+06	2.12128e+06	2.09653e+06	2.94873e+06	2.48779e+06	2.67515e+06
Q8N5Y2	MSL3	521	59.8	8.21	62.446	0.61	2.32633e-09	7.33591e-08	-0.25	9.66341e-05	0.0319721	-0.18	0.000278645	0.0631688	2.66	2.26	2.9	3.35	3.12135e+06	3.04769e+06	3.2138e+06	4.66447e+06	4.87905e+06	4.75868e+06	4.20783e+06	4.00453e+06	4.00147e+06	3.98129e+06	4.24075e+06	4.19556e+06
Q68DK7	MSL1	614	67.1	8.92	74.835	0.61	2.30095e-08	4.45109e-07	-0.17	0.00579261	0.515988	-0.23	0.00185148	0.209865	4.62	1	2.74	4.94	5.61172e+06	5.38882e+06	5.90772e+06	8.49363e+06	8.66533e+06	8.58215e+06	7.79328e+06	7.60477e+06	7.37818e+06	7.18235e+06	7.87487e+06	7.31009e+06
Q9H7Z6	KAT8	458	52.4	8.27	77.458	1.33	1.01736e-11	1.01825e-09	-0.32	0.000193201	0.0555043	-0.27	0.00381473	0.253833	1.08	1.27	1.95	8.45	7.4793e+06	7.44486e+06	7.59946e+06	1.8729e+07	1.91739e+07	1.87931e+07	1.49081e+07	1.54884e+07	1.50992e+07	1.52164e+07	1.77541e+07	1.56015e+07
Q6IE81	JADE1	842	95.5	7.91	6.486	1.01	8.12282e-05	0.000532727	-0.97	0.00021569	0.0555043	-0.43	0.0177158	0.514894	13.24	22.51	1.84	12.04	165879	203374	215299	567456	410382	377115	209679	205849	213561	304935	247968	310680
Q9H9L4	KANSL2	492	55	6.62	50.532	1.58	1.95284e-09	6.3316e-08	-0.28	0.140049	1	-0.36	0.0434873	0.906512	2	10.6	2.67	9.98	2.8152e+06	2.78007e+06	2.89053e+06	7.075e+06	8.65571e+06	8.4212e+06	7.15683e+06	6.92943e+06	6.789e+06	6.14004e+06	7.45719e+06	6.57602e+06
P61964	WDR5	334	36.6	8.27	44.269	1.55	9.36266e-08	1.39954e-06	-0.19	0.903077	1	-0.42	0.0513077	0.96154	5.72	11.79	2.59	14.72	2.94086e+06	2.67894e+06	2.65703e+06	6.34181e+06	7.81754e+06	7.86336e+06	6.96824e+06	6.84107e+06	6.61989e+06	4.97279e+06	6.69208e+06	5.85173e+06
Q8WYH8	ING5	240	27.7	7.61	6.345	1.5	0.00319078	0.013187	-0.62	0.566041	1	-0.75	0.0837092	1	16.94	30.28	2.84	20.91	169410	127490	128175	208473	386593	362531	230577	235448	243845	147295	219884	214992
Q9HAF1	MEAF6	191	21.6	9.32	2.61	1.7	3.35988e-06	3.23617e-05	-0.3	0.681208	1	-0.46	0.0889275	1	14.86	12.73	6.54	20.47	671498	554350	504583	1.42751e+06	1.79688e+06	1.7962e+06	1.32273e+06	1.50211e+06	1.45774e+06	952735	1.44194e+06	1.30559e+06
Q9BVI0	PHF20	1012	115.3	6.99	111.153	1.95	4.66827e-12	6.51081e-10	-0.26	0.0667686	1	-0.26	0.128384	1	5.19	7.81	2.35	6.47	2.25052e+06	2.0439e+06	2.22517e+06	7.61584e+06	8.84994e+06	8.60179e+06	7.1845e+06	7.47525e+06	7.17288e+06	7.07442e+06	7.9617e+06	7.20209e+06
Q92831	KAT2B	832	93	9.01	13.565	0.99	3.24202e-07	4.01244e-06	-0.12	0.871699	1	-0.26	0.152547	1	2.03	8.38	2.98	5.54	67067.7	66697.1	64579.2	135568	115536	132061	116362	121439	123292	110100	117571	105361
Q86TJ2	TADA2B	420	48.4	7.83	61.482	3.28	1.25882e-09	4.45816e-08	0	0.828868	1	-0.48	0.314314	1	8.8	19.61	7.29	14.01	1.13848e+06	1.19015e+06	1.00111e+06	7.7411e+06	1.10583e+07	1.1214e+07	1.20962e+07	1.0481e+07	1.10674e+07	6.7674e+06	8.97766e+06	7.93511e+06
O75478	TADA2A	443	51.5	6.89	19.909	1.31	5.06865e-08	8.57944e-07	0	0.999102	1	0.33	0.315998	1	10.56	9.22	5.01	11.65	219926	266368	265091	746356	625877	657969	626466	660236	692523	827964	679308	845578
Q15014	MORF4L2	288	32.3	9.72	13.568	0.9	2.71419e-05	0.000194792	-0.22	0.798307	1	-0.25	0.320668	1	11.91	2.51	9.57	14.02	92127.2	86444.9	72720.4	161158	155561	163343	161459	136406	138415	117260	135595	155421
A8MW92	PHF20L1	1017	114.9	6.83	101.903	1.22	8.31121e-05	0.000543534	-0.1	0.999247	1	-0.48	0.439705	1	7.66	18.09	1.49	19.05	4.40422e+06	3.77999e+06	4.17459e+06	7.008e+06	9.86457e+06	9.69142e+06	9.18652e+06	8.91758e+06	9.05902e+06	6.12297e+06	8.83525e+06	6.94586e+06
Q92830	KAT2A	837	93.9	9.04	107.219	1.92	3.69593e-13	2.12701e-10	0.02	0.999582	1	0.11	0.454958	1	6	6.06	0.96	1.48	6.36465e+06	6.32485e+06	7.02722e+06	2.6398e+07	2.41332e+07	2.35702e+07	2.44281e+07	2.46965e+07	2.42301e+07	2.65265e+07	2.60099e+07	2.577e+07
Q96EZ8	MCRS1	462	51.8	9.38	132.781	0.9	5.25631e-09	1.35955e-07	-0.21	0.00358709	0.395604	-0.05	0.458497	1	5.24	7.55	3.08	1.29	9.13539e+06	9.08824e+06	9.96435e+06	1.91828e+07	1.67451e+07	1.70294e+07	1.46944e+07	1.53908e+07	1.45291e+07	1.67611e+07	1.64363e+07	1.63579e+07
O15294	OGT	1046	116.9	6.7	76.389	0.94	1.24021e-10	6.34439e-09	-0.08	0.354699	1	-0.03	0.473742	1	1.19	3.33	2.57	6.09	2.77907e+06	2.82924e+06	2.84244e+06	5.42943e+06	5.69932e+06	5.3505e+06	5.12764e+06	5.3406e+06	5.09572e+06	4.87089e+06	5.48284e+06	5.32786e+06
Q9H0E9	BRD8	1235	135.3	4.6	25.283	2.55	0.000138656	0.000810115	0.03	0.845267	1	-0.7	0.548294	1	25.96	32.25	7.78	36.07	866069	603232	537957	1.90514e+06	3.66368e+06	3.52348e+06	4.04763e+06	3.50512e+06	3.60305e+06	1.34037e+06	2.87483e+06	2.17294e+06
O75486	SUPT3H	317	35.8	6.87	18.431	2.14	2.95066e-07	3.69154e-06	0.1	0.982523	1	0.55	0.550992	1	11.22	26.59	4.96	18.98	424478	404367	498615	2.83938e+06	1.86735e+06	1.81242e+06	2.00424e+06	2.02662e+06	1.84804e+06	3.12331e+06	2.12185e+06	2.73191e+06
Q9NS73	MBIP	344	39.3	7.24	5.459	0.98	0.0122849	0.043709	0.18	0.730142	1	-0.39	0.590124	1	12.72	17.56	12.77	24.76	238240	244543	298492	351632	488966	482356	571481	445921	547111	271095	450813	368188
Q86UY6	NAA40	237	27.2	7.39	86.139	3.57	9.37028e-14	1.07852e-10	0.03	0.923897	1	-0.18	0.594598	1	4.89	7.04	2.23	11.2	1.09265e+06	1.15473e+06	1.20501e+06	1.23374e+07	1.41401e+07	1.37162e+07	1.43222e+07	1.40108e+07	1.36985e+07	1.11889e+07	1.39222e+07	1.21152e+07
O14929	HAT1	419	49.5	5.69	2.846	2.47			0.32	0.998688	1	-0.26	0.598956	1		18.32	39.55	31.41	5019.1			27747.2	36408	26165	34610	15618.7	35901.8	23653.9	23179.4	12639.9
Q9P2N6	KANSL3	904	95.9	9.39	91.334	1.6	1.74747e-11	1.42871e-09	-0.32	0.000916596	0.163295	-0.07	0.611235	1	8.64	5.73	3.64	0.82	3.41239e+06	3.43835e+06	3.96453e+06	1.13355e+07	1.01657e+07	1.04483e+07	8.38584e+06	8.8188e+06	8.22252e+06	9.91621e+06	9.97448e+06	1.00787e+07
Q9H2F5	EPC1	836	93.4	8.59	21.855	2.13	1.0436e-07	1.50147e-06	-0.02	0.983369	1	-0.48	0.645902	1	7.55	21.31	5.83	15.56	368522	325207	374447	1.1098e+06	1.681e+06	1.61828e+06	1.59088e+06	1.44228e+06	1.60508e+06	1.10922e+06	1.4691e+06	1.16309e+06
P51610	HCFC1	2035	208.6	7.46	106.111	1.39	3.65757e-10	1.55921e-08	-0.22	0.0113064	0.845673	-0.04	0.660791	1	7.12	8.46	2.07	2.14	4.88864e+06	5.0902e+06	5.60541e+06	1.52002e+07	1.30648e+07	1.3296e+07	1.13929e+07	1.17894e+07	1.13633e+07	1.32438e+07	1.26938e+07	1.2909e+07
Q9NXR8	ING3	418	46.7	6.27	10.124	2.75	5.38164e-06	4.91608e-05	-0.11	0.928621	1	-0.54	0.688458	1	17.11	35.27	5.84	20.02	126268	137588	174064	472144	983786	924303	944538	852070	858399	462961	692278	636119
Q9GZZ1	NAA50	169	19.4	8.81	53.01	3.88	8.89388e-09	2.11367e-07	-0.02	0.800238	1	-0.48	0.718122	1	4.32	28.46	7.13	22.79	2.06648e+06	2.01916e+06	2.19383e+06	1.77753e+07	3.04476e+07	3.11649e+07	3.32483e+07	2.90145e+07	3.01231e+07	1.62344e+07	2.59091e+07	2.17592e+07
Q9Y6J9	TAF6L	622	67.8	8.97	65.053	2.45	1.13169e-09	4.20187e-08	0.06	1	1	0.26	0.73028	1	19.86	11.88	5.29	7.82	1.264e+06	1.55524e+06	1.88675e+06	1.04022e+07	8.5227e+06	8.51835e+06	8.86473e+06	9.62385e+06	8.7362e+06	1.11055e+07	9.50588e+06	1.0193e+07
O95619	YEATS4	227	26.5	8.41	16.609	2.34	4.97462e-08	8.48264e-07	-0.02	0.993355	1	-0.3	0.743106	1	15.91	10.65	7.74	20.77	453448	342121	354598	1.48808e+06	1.81166e+06	1.78915e+06	1.93634e+06	1.66409e+06	1.759e+06	1.20728e+06	1.82363e+06	1.45149e+06
Q5FWF5	ESCO1	840	94.9	9.16	81.974	2.47	7.72386e-09	1.95388e-07	0.11	0.525563	1	-0.32	0.751673	1	13.82	14.69	2.46	13.64	728777	756684	934266	3.2459e+06	4.28199e+06	4.19228e+06	4.65381e+06	4.51968e+06	4.43273e+06	3.04869e+06	3.97248e+06	3.34722e+06
O75528	TADA3	432	48.9	6.27	72.908	1.4	1.93347e-06	2.02311e-05	0.08	0.547683	1	-0.36	0.78229	1	9.41	15.4	1.63	15	4.4457e+06	5.36045e+06	5.06043e+06	1.01743e+07	1.33168e+07	1.36119e+07	1.44457e+07	1.40267e+07	1.40643e+07	9.86047e+06	1.29631e+07	1.03864e+07
Q92993	KAT5	513	58.5	8.48	48.128	2.34	4.2587e-11	2.73725e-09	-0.15	0.358337	1	-0.1	0.795253	1	15.06	8	0.98	4.03	930462	967775	1.21806e+06	5.46543e+06	4.89496e+06	4.69135e+06	4.40909e+06	4.46096e+06	4.375e+06	4.84872e+06	4.49125e+06	4.57634e+06
Q9ULK2	ATXN7L1	861	91.5	9.79	5.626	3.52	4.80815e-12	6.51081e-10	0.12	0.38058	1	-0.14	0.822079	1	4.15	10.81	14.59	9.17	15872.4	16974.1	17146.4	170658	212105	194501	263885	203094	211280	158195	190168	176135
Q9ULM3	YEATS2	1422	150.7	8.98	48.426	1.15	1.1147e-06	1.23368e-05	0.07	0.997459	1	0.15	0.885328	1	19.55	9.69	2.92	0.67	763587	959885	1.13617e+06	2.44193e+06	2.13718e+06	2.03037e+06	2.22703e+06	2.23685e+06	2.34663e+06	2.39797e+06	2.37039e+06	2.36992e+06
O15265	ATXN7	892	95.4	9.85	43.036	2.38	6.15966e-10	2.44475e-08	0.1	0.47009	1	-0.17	0.903029	1	11.43	12.14	2.38	12.36	1.21297e+06	963753	1.10811e+06	4.6813e+06	5.8706e+06	5.77486e+06	6.35883e+06	6.06625e+06	6.18032e+06	4.39568e+06	5.63915e+06	5.12099e+06
Q96ES7	SGF29	293	33.2	8.1	14.75	2	1.33854e-09	4.66867e-08	-0.01	0.881337	1	-0.22	0.91577	1	6.98	12.1	0.64	10.51	546356	547192	615617	1.76548e+06	2.19769e+06	2.19331e+06	2.19844e+06	2.17209e+06	2.17683e+06	1.74896e+06	2.14836e+06	1.88789e+06
Q5SQI0	ATAT1	421	46.8	9.95	19.55	1.71	4.27235e-06	4.0473e-05	-0.05	0.97286	1	0.31	0.928567	1	31.23	17.18	4.87	10.8	255453	418908	492914	1.77438e+06	1.30274e+06	1.37167e+06	1.26742e+06	1.39652e+06	1.32328e+06	1.84393e+06	1.4845e+06	1.70209e+06
Q05BQ5	MBTD1	628	70.5	7.77	10.501	2.79	1.17069e-08	2.64208e-07	0.04	0.999578	1	0.32	0.94438	1	22.2	19.88	6.42	13.28	91342.6	143454	117267	1.11621e+06	812685	795244	834631	930311	833250	1.12933e+06	863833	1.01733e+06
Q96BN2	TADA1	335	37.4	7.39	27.354	2.26	1.14155e-07	1.62213e-06	0.13	0.997707	1	0.27	0.960968	1	28.78	16.78	5.64	5.7	1.21693e+06	1.25733e+06	1.97572e+06	7.83382e+06	6.03117e+06	5.83493e+06	6.61666e+06	7.26847e+06	6.58861e+06	7.24806e+06	6.65595e+06	7.43088e+06
Q147X3	NAA30	362	39.3	5.52	3.172	1.5	2.31233e-06	2.33907e-05	-0.04	0.92323	1	0.23	0.965845	1	16.4	19.62	2.96	16.08	75420.1	93316.8	105170	353537	264129	248567	256483	265121	249944	365177	264669	309669
Q8NEM7	SUPT20H	779	85.7	8.48	58.105	2.47	2.49136e-10	1.14702e-08	0.02	0.870157	1	-0.16	0.97054	1	6.66	12.09	2.26	13.57	1.20217e+06	1.05223e+06	1.14163e+06	5.17228e+06	6.51676e+06	6.31627e+06	6.62875e+06	6.39775e+06	6.35843e+06	4.93845e+06	6.48226e+06	5.66161e+06
Q5T6C5	ATXN7L2	722	77.1	9.23	17.342	2.64	1.40624e-05	0.00011065	0.01	0.756432	1	-0.5	0.983018	1	2.82	36.38	8.63	27.07	166497	162771	157406	492321	1.01736e+06	1.03621e+06	1.11421e+06	937207	1.02482e+06	540504	935900	718492
O94864	SUPT7L	414	46.2	5.12	26.407	2.22	1.20264e-08	2.68785e-07	-0.07	0.876573	1	0.18	0.983048	1	18.42	15.31	0.13	6.96	397489	398529	540133	2.30128e+06	1.86149e+06	1.72647e+06	1.77156e+06	1.77221e+06	1.76794e+06	2.19027e+06	1.90961e+06	2.10515e+06
O75529	TAF5L	589	66.1	5.88	76.636	2.44	1.21651e-08	2.6927e-07	0.02	0.983067	1	-0.18	0.985004	1	24.25	10.52	4	8.29	1.13725e+06	719412	826981	3.81801e+06	4.69166e+06	4.4766e+06	4.79483e+06	4.4376e+06	4.54312e+06	3.79911e+06	4.44602e+06	3.95835e+06
Q12962	TAF10	218	21.7	6.57	20.708	0.97	4.59074e-06	4.31342e-05	0.08	0.566777	1	-0.08	0.985781	1	0.75	12.31	2.88	11.23	643730	650862	641586	1.02978e+06	1.26398e+06	1.30246e+06	1.35057e+06	1.33994e+06	1.27998e+06	1.13787e+06	1.40338e+06	1.19467e+06
Q9NPF5	DMAP1	467	53	9.5	18.583	2.39	9.26015e-12	1.01509e-09	-0.08	0.680036	1	0	0.988157	1	14.52	5.88	2.47	4.26	155217	158250	199675	897565	827227	801911	754308	791626	780410	827632	774568	839751
Q15906	VPS72	364	40.6	6.48	10.226	1.72	2.4851e-09	7.52724e-08	0.05	0.915002	1	0.18	0.99268	1	3.41	17.15	2.74	8.99	554279	593228	578142	2.52904e+06	1.90836e+06	1.89565e+06	1.97244e+06	2.00767e+06	1.9023e+06	2.3776e+06	1.98759e+06	2.15783e+06
Q8IYH5	ZZZ3	903	102	5.69	33.164	1.86	8.21393e-08	1.25222e-06	0.18	0.263211	1	-0.09	0.996679	1	6.93	14.33	4.85	16.67	620247	640704	707251	1.83082e+06	2.40893e+06	2.33238e+06	2.77017e+06	2.51365e+06	2.64533e+06	1.72559e+06	2.41425e+06	2.19703e+06
Q9HBM6	TAF9B	251	27.6	9.55	25.221	1.32	0.000234567	0.00129801	0.26	0.387294	1	-0.32	0.998236	1	20.42	16.99	4.37	14.35	155285	129160	102590	238614	323447	328195	358533	387259	386940	257325	327728	258348
Q14CW9	ATXN7L3	347	38.6	7.03	9.815	2.5	2.99818e-07	3.7307e-06	0.17	0.781035	1	-0.09	0.998296	1	25.22	26.28	9.59	10.27	24204.6	16641.2	28016.6	96561.3	137004	166331	171881	142110	154275	109015	132559	128940
Q7Z3B3	KANSL1	1105	120.9	8.75	148.35	1.56	2.03156e-07	2.64217e-06	-0.33	0.0590121	1	0.21	0.999113	1	12.58	20.18	5.43	9.53	6.29539e+06	7.38361e+06	8.11046e+06	3.01159e+07	2.17569e+07	2.14117e+07	1.73548e+07	1.90338e+07	1.73453e+07	2.7268e+07	2.25175e+07	2.51551e+07
Q6N069	NAA16	864	101.4	7.87	7.666	1.52	2.42691e-05	0.000177357	0.04	0.99875	1	0.02	0.999301	1	26.18	16.35	16.22	5.24	49215.7	28615.1	42159.5	98724.8	137511	121272	145734	105164	124503	117195	130110	123051
Q56NI9	ESCO2	601	68.3	9.39	47.019	0.94	1.61159e-08	3.46718e-07	0.09	0.600308	1	-0.01	0.999418	1	2.13	5.07	2.26	8.17	2.15503e+06	2.2177e+06	2.12748e+06	3.85813e+06	4.26001e+06	4.1469e+06	4.40302e+06	4.40816e+06	4.23561e+06	3.68691e+06	4.33899e+06	4.10548e+06
Q52LR7	EPC2	807	91	8.73	35.364	1.6	1.19762e-07	1.67086e-06	-0.06	0.649304	1	0.08	0.999958	1	14.61	15.57	3.14	12.01	597341	657971	792217	2.56194e+06	1.99414e+06	1.95957e+06	1.82906e+06	1.94471e+06	1.91129e+06	2.49756e+06	1.99368e+06	2.10796e+06
Q9Y4A5	TRRAP	3859	437.3	8.19	656.337	2.55	2.14939e-13	1.6493e-10	0.03	0.811057	1	-0.01	0.999986	1	6.57	4.73	0.41	6.24	1.68656e+07	1.68408e+07	1.88476e+07	9.14282e+07	9.9963e+07	9.85443e+07	1.00767e+08	1.01522e+08	1.0084e+08	9.09207e+07	1.03018e+08	9.77493e+07
Q96L91	EP400	3159	343.3	9.19	109.387	2.03	2.25397e-11	1.72955e-09	0	0.998788	1	0.01	0.999996	1	14.83	1.95	2.62	1.17	2.06144e+06	2.15449e+06	2.69423e+06	8.77026e+06	9.02999e+06	8.70317e+06	8.7502e+06	8.85077e+06	8.41737e+06	8.80558e+06	8.87158e+06	8.67061e+06
Q9UPT9	USP22	525	59.9	8.05	51.737	2.01	1.7599e-08	3.701e-07	0.16	0.369364	1	-0.03	1	1	9.08	16.5	4.1	6.43	808616	793466	933233	2.58515e+06	3.60924e+06	3.24689e+06	3.62527e+06	3.84657e+06	3.55818e+06	2.92042e+06	3.16916e+06	3.31972e+06
