# Supplementary material for: Hierarchical small molecule inhibition of MYST acetyltransferases
Source: Nat Commun. 2026 May 13;17:4329. doi: 10.1038/s41467-026-70574-1 (PMC13172425; doi:10.1038/s41467-026-70574-1)
Supplement: Supplementary file 11 — Supplementary Data 9 [file 41467_2026_70574_MOESM11_ESM.xlsx]

## Sheet: Sheet1
Supplementary data 9. DNA sequences used in plasmid construction for ectopic expression in FOXK2 interactors study. Plasmid constructs containing full-length of FOXK2 with C-terminal Flag tag, or full-length of WDR5 with C-terminal Myc tag, or full-length of OGT with N-terminal Myc tag were ordered from TWIST, and pTwist CMV Puro backbone was used for all the plasmids. They all validated through …
Name	Inserted sequences in plasmid
Full-length of FOXK2 with C-terminal Flag tag	ATGGCAGCAGCTGCAGCAGCTTTATCTGGTGCTGGAACTCCACCTGCTGGTGGCGGGGCCGGTGGTGGCGGCGCTGGTGGAGGAGGAAGTCCACCAGGTGGTTGGGCAGTAGCGCGCCTGGAGGGCCGCGAGTTCGAGTATCTGATGAAGAAGCGCTCGGTGACCATCGGCCGCAACTCGTCGCAGGGCTCGGTGGACGTGAGCATGGGCCACTCGAGCTTCATCTCCCGGCGCCACCTCGAGATCTTCACCCCACCAGGAGGAGGAGGACATGGTGGGGCTGCTCCTGAATTGCCTCCTGCACAACCCAGGCCAGATGCTGGCGGAGATTTCTATCTTCGTTGTCTCGGCAAGAATGGTGTGTTTGTCGATGGGGTCTTTCAACGAAGGGGAGCTCCA…
Full-length of WDR5 with C-terminal Myc tag	ATGGCGACGGAGGAGAAGAAGCCCGAGACCGAGGCCGCCAGAGCACAGCCAACCCCTTCGTCATCCGCCACTCAGAGCAAGCCTACACCTGTGAAGCCAAACTATGCTCTAAAGTTCACCCTTGCTGGCCACACCAAAGCAGTGTCCTCCGTGAAATTCAGCCCGAATGGAGAGTGGCTGGCAAGTTCATCTGCTGATAAACTTATTAAAATTTGGGGCGCGTATGATGGGAAATTTGAGAAAACCATATCTGGTCACAAGCTGGGAATATCCGATGTAGCCTGGTCGTCAGATTCTAACCTTCTTGTTTCTGCCTCAGATGACAAAACCTTGAAGATATGGGACGTGAGCTCGGGCAAGTGTCTGAAAACCCTGAAGGGACACAGTAATTATGTCTTT…
Full-length of OGT with N-terminal Myc tag	ATGGAACAAAAACTCATCTCAGAAGAGGATCTGGGTTCAGGAAGCGGTTCTGGAATGGCCAGCTCTGTGGGCAATGTGGCCGATTCTACAGAGCCTACCAAGCGGATGCTGAGCTTTCAGGGACTGGCCGAACTGGCCCACAGGGAATATCAGGCCGGCGATTTTGAGGCCGCCGAGAGACACTGTATGCAGCTGTGGCGGCAAGAGCCCGATAATACTGGCGTTCTGCTGCTGCTGTCCAGCATCCACTTCCAGTGCAGACGGCTGGATAGAAGCGCCCACTTTAGCACCCTGGCTATCAAGCAGAACCCTCTGCTGGCCGAGGCCTACAGCAACCTGGGCAACGTGTACAAAGAGCGGGGCCAGCTGCAAGAGGCCATCGAGCATTATAGACACGCC…
