# Supplementary material for: Hierarchical small molecule inhibition of MYST acetyltransferases
Source: Nat Commun. 2026 May 13;17:4329. doi: 10.1038/s41467-026-70574-1 (PMC13172425; doi:10.1038/s41467-026-70574-1)
Supplement: Supplementary file 14 — Source Data [file 41467_2026_70574_MOESM14_ESM.xlsx]

## Sheet: Fig 2D
Fig 2D PF-9363 dose-dependently competes enrichment of MYST KATs. HeLa nuclear extracts were pre-incubated with escalating concentrations of PF-9363 competitor: 0.01, 0.1, 1, 10, 30 μM (2 h, 4 °C). Ethanolamine-capped beads were used to assess non-specific binding.
			anti KAT7 --2 replicates							anti KAT8 -- 2 replicates									anti Naa 50 -- 2 replicates
																							KAT8 from last probe

## Sheet: Fig 2F
	Fig 2F. Heatmap summary of chemoproteomic competitions of PF-9363 with ATs and associated complex members in HeLa nuclear extracts (n = 3 biological replicates).
	KAT7	JADE2	MEAF6	ING4	ING5	BRPF3	KAT8	KANSL1	KANSL3	PHF20	PHF20L1	HCFC1	WDR5	KANSL2	MCRS1	MSL1	MSL3	MSL3P1	MSL2	KAT5	EPC1	MBTD1	BRD8	EP400	ING3	EPC2	DMAP1	RUVBL2	RUVBL1	YEATS4	NACC1	MORF4L2	MORF4L1	MRGBP	ACTL6A	FOXK2	H2AFV	TRRAP	KAT2A	KAT2B	NAA40	NAA50	ESCO2	ESCO1	ATAT1	NAT10
0 uM	1	1	1	1	1	1	1	1	1	1	1	1	1	1	1	1	1	1	1	1	1	1	1	1	1	1	1	1	1	1	1	1	1	1	1	1	1	1	1	1	1	1	1	1	1	1
0.1 uM	0.721965	0.712025	0.641713	0.655197	0.721965	1	0.920188	0.870551	0.846745	0.876606	0.823591	0.888843	0.840896	0.90125	0.920188	0.952638	0.959264	0.972655	0.946058	0.965936	0.864537	0.920188	0.939523	0.97942	1.00696	0.986233	0.986233	0.97942	0.97942	0.97942	0.993092	0.959264	0.972655	0.952638	0.993092	0.933033	0.888843	0.965936	1.03526	0.933033	1.02101	1.02101	1.01396	0.959264	1	1
1 uM	0.543367	0.444421	0.598739	0.550953	0.586417	0.946058	0.655197	0.602904	0.594604	0.628507	0.641713	0.678302	0.63728	0.68302	0.712025	0.773782	0.806642	0.702222	0.870551	0.835088	0.790041	0.817902	0.858565	0.852635	0.806642	0.876606	0.80107	0.864537	0.90125	0.840896	0.840896	0.90125	0.920188	0.852635	0.952638	0.721965	0.80107	0.920188	0.986233	0.946058	0.97942	1.03526	0.959264	0.965936	0.959264	1.02811
10 uM	0.397768	0.327598	0.406126	0.48971	0.514057	0.80107	0.460094	0.395021	0.373712	0.408951	0.469761	0.473029	0.469761	0.469761	0.532185	0.607097	0.602904	0.619854	0.687771	0.493116	0.466516	0.5	0.510506	0.539614	0.543367	0.566442	0.566442	0.607097	0.602904	0.598739	0.61132	0.692555	0.716978	0.790041	0.790041	0.594604	0.607097	0.858565	1.02101	0.97942	0.933033	1.02101	0.972655	1	0.97942	0.952638

## Sheet: Fig 3B
Fig 3B Dose-response profiles of PF-9363 competition clusters.
Cluster2
concentration	PHF20	WDR5	KANSL1	PHF20L1	KANSL2	KANSL3	HCFC1	OGT	JADE2	KAT7	KAT8	ING4	ING5	MED10	MEAF6
0	0	0	0	0	0	0	0	0	0	0	0	0	0	0	0
0.1	-0.19	-0.25	-0.2	-0.28	-0.15	-0.24	-0.17	-0.18	-0.49	-0.47	-0.12	-0.61	-0.47	-0.59	-0.64
1	-0.67	-0.65	-0.73	-0.64	-0.55	-0.75	-0.56	-0.6	-1.17	-0.88	-0.61	-0.86	-0.77	-0.54	-0.74
10	-1.29	-1.09	-1.34	-1.09	-1.09	-1.42	-1.08	-1.1	-1.61	-1.33	-1.12	-1.03	-0.96		-1.3
Cluster3
concentration	PHF20	WDR5	KANSL1	KAT5	YEATS4	MCRS1	EPC2	EP400	EPC1	ING3	RUVBL2	RUVBL1	MBTD1	MSL1	VPS72	FOXK2	DMAP1	BRD8	MORF4L1	MSL3	MORF4L2	MSL2	MSL3P1	H2AFV
0	0	0	0	0	0	0	0	0	0	0	0	0	0	0	0	0	0	0	0	0	0	0	0	0
0.1	-0.19	-0.25	-0.2	-0.05	-0.03	-0.12	-0.02	-0.03	-0.21	0.01	-0.03	-0.03	-0.12	-0.07	-0.01	-0.1	-0.02	-0.09	-0.04	-0.06	-0.06	-0.08	-0.04	-0.17
1	-0.67	-0.65	-0.73	-0.26	-0.25	-0.49	-0.19	-0.23	-0.34	-0.31	-0.21	-0.15	-0.29	-0.37	-0.25	-0.47	-0.32	-0.22	-0.12	-0.31	-0.15	-0.2	-0.51	-0.32
10	-1.29	-1.09	-1.34	-1.02	-0.74	-0.91	-0.82	-0.89	-1.1	-0.88	-0.72	-0.73	-1	-0.72	-0.71	-0.75	-0.82	-0.97	-0.48	-0.73	-0.53	-0.54	-0.69	-0.72
Cluster4
concentration	TRRAP	NME1	DDX21	TRIP12	TADA2B	NAA40	SGF29	ESCO1	IBTK	ATXN7	TADA1	ZC3HAV1	NOL10	WDR33	SUPT20H	TAF6L	RBM39	FIP1L1	SF3B3	ZZZ3	ATXN7L3	ME2	HNRNPL	CPSF2	CDK13	AATF	NEPRO	TAF12	USP22	NAT10	DDX5	TAF9	GLYR1	MLLT3	BMS1	AFF4	CPSF4	RPS8	RRP12	CUSTOS	MPHOSPH10	CPSF3	KIF23	GTPBP4	KAT14	RACGAP1	NOC3L	CDK11B	PRPF8
0	0	0	0	0	0	0	0	0	0	0	0	0	0	0	0	0	0	0	0	0	0	0	0	0	0	0	0	0	0	0	0	0	0	0	0	0	0	0	0	0	0	0	0	0	0	0	0	0	0
0.1	-0.05	0.01	-0.04	0	-0.04	0.03	-0.03	-0.06	-0.05	-0.09	0	-0.03	0	-0.04	-0.06	-0.04	0.02	-0.02	-0.04	-0.07	-0.01	-0.04	-0.1	-0.01	0	0.03	-0.05	-0.06	-0.06	0	-0.05	-0.03	0.01	0	-0.07	-0.03	-0.06	0.02	0.02	-0.05	0	-0.04	-0.02	-0.01	0.01	-0.07	0.05	-0.01	-0.06
1	-0.12	-0.02	0.03	0	0.01	-0.03	-0.01	-0.05	-0.05	-0.04	-0.01	-0.01	0.02	-0.04	-0.04	-0.03	0.01	0.06	-0.01	-0.03	-0.03	-0.08	-0.04	0	0	-0.03	-0.06	-0.03	0.03	0.04	-0.04	-0.02	0.01	-0.03	0.01	-0.06	-0.01	-0.02	-0.06	0.07	0.02	-0.07	0.01	0.04	-0.01	-0.04	-0.08	0.03	-0.06
10	-0.22	0.01	0.01	0	0.03	-0.1	-0.01	0	-0.03	-0.06	0.05	-0.01	0.02	-0.01	-0.03	-0.03	0	0.03	0	-0.02	-0.01	-0.04	-0.14	0.03	0.04	0.01	-0.07	0.03	0.02	-0.07	-0.02	0.05	0.04	0	-0.01	-0.02	-0.05	0	0.01	-0.05	0	-0.01	0.03	0.03	0.01	-0.02	0.02	0.03	-0.01
[truncated: 306 more columns]

## Sheet: Fig 3E
Fig 3E Flag co-immunoprecipitation assay to assess interactors of FOXK2 under both basal and high salt wash conditions. Hek293T cells ectopically-expressed FOXK2-Flag or/and Myc-OGT;
Basal condition:
		Input-anti Flag				Input-anti Myc				Input-anti KAT8				Input-anti Naa50
															Probe by previous antibodies
		Elution-anti Flag				Elution-anti Myc				Elution-anti KAT8 (used data in orange frame)				Elution-anti Naa50 (used data in orange frame)
high salt wash condition:
		Input-anti Flag				Input-anti Myc				Input-anti KAT8				Input-anti Naa50
															probe by other antibodies
		Elution-anti Flag				Elution-anti Myc				Elution-anti KAT8 (used data in orange frame)				Elution-anti Naa50 (used data in orange frame)

## Sheet: Fig 3F
Fig 3E Flag co-immunoprecipitation assay to assess interactors of FOXK2 under both basal and high salt wash conditions. Hek293T cells ectopically-expressed FOXK2-Flag or/and WDR5-Myc.
Basal condition:
		Input-anti Flag				Input-anti Myc				Input-anti KAT8				Input-anti Naa50
															probe by others
		Elution-anti Flag				Elution-anti Myc				Elution-anti KAT8				Elution-anti Naa50
										KAT8
high salt wash condition:
		Input-anti Flag				Input-anti Myc				Input-anti KAT8				Input-anti Naa50
		Elution-anti Flag (used data was in orange frame)				Elution-anti Myc(used data was in orange frame)				Elution-anti KAT8				Elution-anti Naa50

## Sheet: Fig 4C
	[ligand] (M)	H3K23			H3K14			H3K9me2K14Ac			H4K16			H3K9Ac			H3K18Ac			H2AZ K4Ac			H2AVK11Ac			H2AZ K4/K11
0	-9	72.2095	94.9023	132.888	69.3359		130.664	131.581	68.419		91.7978	87.5397	81.4653	92.1373		107.863	51.4764	61.7662	62.681	90.6173	109.106	60.5131	119.984	80.0162		104.544	90.474	104.982
100 nM	-7	17.5003	23.9614	19.2323	33.932	50.232	36.1091	49.8317	70.4386	59.8388	99.0617	100.818	100.12	17.41	0.327566	19.8322	90.1946	98.9959	88.8468	121.139	98.7354	80.1256	38.4392	32.4923	100.534	108.78	80.6027	95.9414
1000 nM	-6	13.4942	12.6693	10.9846	27.9591	31.9653	27.5774	31.2153	40.6799	27.9608	81.6937	87.0611	84.3198	12.2536	4.91348	11.1439	101.437	90.4977	87.6127	119.487	82.6872	91.4824	22.6434	90.7609	57.9902	66.9248	107.156	71.5619
10000 nM	-5	6.42428	0	5.80499	17.1787	12.5569	15.7772	17.1135	12.6252	20.4322	46.5159	0	49.7087	1.10526	6.17472	6.27277	99.0879		95.8727	111.73		63.3471	56.7907	0	45.3172	78.1023	0	94.122
30000 nM	-4.52288	0	4.2356	4.30372	7.19071	9.3712	9.67903	11.3599	14.2691	14.0016	0	25.6635	0	10.4086	7.09057	6.80757		104.463	95.5371	0	36.2547	60.9528	29.1976	10.8105	11.929	0	41.9108	0

## Sheet: Fig 4D
	H3K23			H3K14			H3K9me2K14Ac			H4K16			H3K9Ac			H3K18Ac			H2AZ K4Ac			H2AVK11Ac			H2AZ K4/K11
-	0.11765	0.154623	0.216513	0.061943		0.116732	0.229724*	0.119451*	0.000032*	0.295415	0.281712	0.262164	0.041348*	0.000001*	0.048405*	0.00951	0.011411	0.01158	0.069865	0.08412	0.046655		0.01581	0.001378	0.011205	0.009697	0.011252
0.1	0.028513	0.03904	0.031335	0.030314	0.044876	0.032259	0.087	0.122977	0.104471	0.318791	0.324444	0.322197	0.007813	0.000147	0.0089	0.016663	0.018289	0.016414	0.093397	0.076124	0.061776	0.007595	0.00642	0.019864	0.011659	0.008639	0.010283
1	0.021986	0.020642	0.017897	0.024978	0.028557	0.024637	0.054498	0.071022	0.048816	0.262899	0.280172	0.27135	0.005499	0.002205	0.005001	0.01874	0.016719	0.016186	0.092123	0.063751	0.070532	0.004474	0.017933	0.011458	0.007173	0.011485	0.00767
10	0.010467	0	0.009458	0.015347	0.011218	0.014095	0.029878	0.022042	0.035672	0.149693	0	0.159968	0.000496	0.002771	0.002815	0.018306	0	0.017712	0.086143	0	0.04884	0.011221	0	0.008954	0.008371	0	0.010088
30	0	0.006901	0.007012	0.006424	0.008372	0.008647	0.019833	0.024912	0.024445	0	0.082588	0	0.004671	0.003182	0.003055	0	0.019299	0.01765	0	0.027952	0.046994	0.005769	0.002136	0.002357	0	0.004492	0

## Sheet: Fig 4E
Fig 4E Facilte monitoring of KAT-regulated histone acetylation in response to PF-9363 by western blot (MCF-7 cells, 24 h treatment, 0, 0.1, 1, 10, 30 μM).
			anti-H3K23Ac						anti-H3K14Ac					anti-H4K16Ac						anti-H2A.Z Lys4/Lys7 Ac					anti-H3K9Ac						anti-H3K18Ac						anti-H4

## Sheet: Fig 5B
		Fig 5B Cellular response of histone acetylation biomarkers for KAT6, KAT7, KAT8, and KAT5 to treatment with drug-like MYST acetyltransferases inhibitors. MCF-7 cells were treated with escalating dosages (0.1, 1, 10, 30 μM.) of each compound for 24 h. Red asterisks indicate PF-9363 concentrations where obvious inhibition of a given mark is observed.
			anti-H3K23Ac						anti-H3K14Ac					anti-H4K16Ac					anti-H3K18Ac					anti-H4						anti-H3K23Ac						anti-H3K14Ac					anti-H4K16Ac						anti-H3K18Ac
			PF-9363	PF-8144					PF-9363	PF-8144				PF-9363	PF-8144				PF-9363	PF-8144				PF-9363	PF-8144					MOZ-IN-3						MOZ-IN-3					MOZ-IN-3						MOZ-IN-3
																																										H3K14Ac
			anti-H3K23Ac						anti-H3K14Ac					anti-H4K16Ac					anti-H3K18Ac					anti-H4						anti-H3K23Ac						anti-H3K14Ac					anti-H4K16Ac						anti-H3K18Ac
			PF-9363	WM-3835					PF-9363	WM-3835				PF-9363	WM-3835				PF-9363	WM-3835				PF-9363	WM-3835					WM-8014	WM-1119					WM-8014	WM-1119				WM-8014	WM-1119					WM-8014	WM-1119

## Sheet: Fig 6B
Fig 6B Relative cell growth of BT-549 cells in the presence of escalating doses of PF-9363 or CPI-1612 (0.01, 0.1, 1, 10, 100 μM, 48 h) as assessed by sulforhodamine B assay in the NCI-60 cell line panel.
log conc.(M)		relative cell growth (%)_MYSTi	relative cell growth (%)_EP300i
-8		104	113
-7		102	112
6		97	104
-5		68	99
-4		1	53

[truncated: 11 more sheets: Fig 6C, Fig 6D, Fig 6E, Fig S1C, Fig S2A, Fig S2B, Fig S3A, Fig S3B, Fig S4A, Fig S4B, Fig S6]
